# Supplementary material for: Development and Utility of an Imaging System for Internal Dosimetry of Astatine-211 in Mice
Source: Bioengineering (Basel). 2023 Dec 26;11(1):0. doi: 10.3390/bioengineering11010025 (PMC11154565; doi:10.3390/bioengineering11010025)
Supplement: Supplementary file 1 [file bioengineering-11-00025-s001.zip]

Archive with 1 entries (1 files):
- bioengineering-2776932-supplementary.pdf
